# Supplementary material for: Dredging and dumping impact coastal fluxes of sediment and organic carbon
Source: Nat Commun. 2026 Jan 7;17:216. doi: 10.1038/s41467-025-68105-5 (PMC12780194; doi:10.1038/s41467-025-68105-5)
Supplement: Supplementary file 3 — Source Data [file 41467_2025_68105_MOESM3_ESM.xlsx]

## Sheet: Fig2_extr
Year	high_reactivity (tC)	medium_reactivity (tC)	low_reactivity (tC)	bulk_mass (t)
1992	1664.67	5788.3	51814.7	5.74551e+07
1993	1488.9	5177.13	46343.7	5.13885e+07
1994	1706.02	5932.08	53101.7	5.88823e+07
1995	2017.76	7016.03	62804.8	6.96417e+07
1996	2374.29	8255.73	73902.2	8.1947e+07
1997	2376.08	8261.95	73957.9	8.20088e+07
1998	1829.01	6359.73	56929.9	6.31271e+07
1999	2617.52	9101.48	81472.9	9.03419e+07
2000	2378.88	8271.72	74045.3	8.21057e+07
2001	2812.84	9780.64	87552.6	9.70833e+07
2002	2625.15	9128.03	81710.6	9.06055e+07
2003	2183.26	7591.51	67956.3	7.53539e+07
2004	2215.54	7703.76	68961.2	7.64681e+07
2005	2705.89	9408.76	84223.6	9.3392e+07
2006	2323.94	8080.68	72335.2	8.02095e+07
2007	2460.42	8555.25	76583.3	8.492e+07
2008	2280.3	7928.93	70976.8	7.87032e+07
2009	7780.95	27055.5	242190	2.68555e+08
2010	6788.85	23605.8	211310	2.34313e+08
2011	4123.2	14336.9	128339	1.4231e+08
2012	3694.12	12845	114983	1.275e+08
2013	4115.59	14310.5	128102	1.42047e+08
2014	4512.28	15689.8	140449	1.55738e+08
2015	3347.02	11638.1	104180	1.1552e+08
2016	2528.86	8793.2	78713.4	8.7282e+07
2017	2603.24	9051.83	81028.5	8.98491e+07
2018	3173.47	11034.6	98777.6	1.0953e+08
2019	3297.43	11465.6	102636	1.13809e+08
2020	3148.68	10948.4	98005.9	1.08675e+08
2021	3223.06	11207	100321	1.11242e+08
2022	3669.32	12758.8	114212	1.26644e+08
2023	2504.07	8707	77941.7	8.64263e+07

## Sheet: Fig3b_dump
Year	dumped_mean (tC)	dumped_min (tC)	dumped_max (tC)	dumped_bulk_fine (t)	dumped_bulk_coarse (t)	dumped_bulk_total (t)	relOC_min	relOC_max
1995	722733	240911	1.20455e+06	NaN	NaN	24091086
1996	673415	224472	1.12236e+06	NaN	NaN	22447182
1997	894414	298138	1.49069e+06	NaN	NaN	29813807
1998	720814	240271	1.20136e+06	NaN	NaN	24027147
1999	911138	303713	1.51856e+06	NaN	NaN	30371258
2000	901782	300594	1.50297e+06	NaN	NaN	30059392
2001	632010	210670	1.05335e+06	NaN	NaN	21066999
2002	666277	222092	1.11046e+06	NaN	NaN	22209227
2003	569721	189907	949535	NaN	NaN	18990708
2004	643425	214475	1.07237e+06	NaN	NaN	21447498
2005	714635	238212	1191058	NaN	NaN	23821160
2006	808609	269536	1.34768e+06	NaN	NaN	26953632
2007	1.27454e+06	424846	2.12423e+06	NaN	NaN	42484611
2008	1.99212e+06	664039	3.32019e+06	NaN	NaN	66403866
2009	1.81575e+06	605248	3.02624e+06	NaN	NaN	60524850
2010	2.25414e+06	751380	3.7569e+06	NaN	NaN	75137977
2011	2.42547e+06	808489	4.04244e+06	NaN	NaN	80848879
2012	2.33018e+06	776728	3883641	NaN	NaN	77672820
2013	2.68401e+06	903838	4.46418e+06	4.24415e+07	4.51919e+07	8.76334e+07	0.0103139	0.0509416
2014	2.3147e+06	745654	3.88374e+06	4.50564e+07	3.72827e+07	8.23391e+07	0.00905589	0.0471677
2015	2.81275e+06	871440	4.75407e+06	6.34152e+07	4.3572e+07	1.06987e+08	0.00814527	0.0444358
2016	NaN	NaN	NaN	NaN	NaN	NaN
2017	2.31675e+06	755292	3.87822e+06	4.28524e+07	3.77646e+07	8.0617e+07	0.0093689	0.0481067
2018	1.17805e+06	353034	2.00307e+06	2.95469e+07	1.76517e+07	47198554	0.00747976	0.0424393
2019	1.64986e+06	500368	2.79935e+06	3.98941e+07	2.50184e+07	6.49125e+07	0.00770835	0.043125
2020	NaN	NaN	NaN	NaN	NaN	NaN
2021	1.68932e+06	508814	2.86983e+06	4.17287e+07	2.54407e+07	6.71694e+07	0.00757509	0.0427253
							0.00852102	0.0455631
